# Supplementary material for: Comparative Analysis of Genome Editors Efficiency on a Model of Mice Zygotes Microinjection
Source: Int J Mol Sci. 2021 Sep 23;22(19):10221. doi: 10.3390/ijms221910221 (PMC8508852; doi:10.3390/ijms221910221)
Supplement: Supplementary file 1 [file ijms-22-10221-s001.zip]

Archive with 1 entries (1 files):
- ijms-1318561-supplementary.pdf
